# Supplementary material for: Test–Retest Reliability and Translation of the Musculoskeletal Screening Protocol Questionnaire Used in the Swedish Armed Forces
Source: Mil Med. 2022 Apr 1;188(7-8):2318–24. doi: 10.1093/milmed/usac082 (PMC10362998; doi:10.1093/milmed/usac082)
Supplement: usac082_Supp [file usac082_supp.zip]

Archive with 1 entries (1 files):
- usac082_Supp/MSP questionnaire.pdf
